# Supplementary material for: Inorganic Nitrogen Form Determines Nutrient Allocation and Metabolic Responses in Maritime Pine Seedlings
Source: Plants (Basel). 2020 Apr 9;9(4):481. doi: 10.3390/plants9040481 (PMC7238028; doi:10.3390/plants9040481)
Supplement: Supplementary file 1 [file plants-09-00481-s001.zip]

Archive with 4 entries (4 files):
- Figure S1.pdf
- Figure S2.pdf
- Table S1.xlsx
- Table S2.docx
