# Supplementary material for: Inorganic Nitrogen Form Determines Nutrient Allocation and Metabolic Responses in Maritime Pine Seedlings
Source: Plants (Basel). 2020 Apr 9;9(4):481. doi: 10.3390/plants9040481 (PMC7238028; doi:10.3390/plants9040481)
Supplement: Supplementary file 1 [file plants-09-00481-s001.zip › Table S1.xlsx]

## Sheet: DW
Sample Name	Needles_8/0_1	Needles_8/0_2	Needles_8/0_3	Needles_6/2_1	Needles_6/2_2	Needles_6/2_3	Needles_4/4_1	Needles_4/4_2	Needles_4/4_3	Needles_2/6_1	Needles_2/6_2	Needles_2/6_3	Needles_0/8_1	Needles_0/8_2	Needles_0/8_3	Roots_8/0_1	Roots_8/0_2	Roots_8/0_3	Roots_6/2_1	Roots_6/2_2	Roots_6/2_3	Roots_4/4_1	Roots_4/4_2	Roots_4/4_3	Roots_2/6_1	Roots_2/6_2	Roots_2/6_3	Roots_0/8_1	Roots_0/8_2	Roots_0/8_3	Stem_8/0_1	Stem_8/0_2	Stem_8/0_3	Stem_6/2_1	Stem_6/2_2	Stem_6/2_3	Stem_4/4_1	Stem_4/4_2	Stem_4/4_3	Stem_2/6_1	Stem_2/6_2	Stem_2/6_3	Stem_0/8_1	Stem_0/8_2	Stem_0/8_3
Treatment	8/0	8/0	8/0	6/2	6/2	6/2	4/4	4/4	4/4	2/6	2/6	2/6	0/8	0/8	0/8	8/0	8/0	8/0	6/2	6/2	6/2	4/4	4/4	4/4	2/6	2/6	2/6	0/8	0/8	0/8	8/0	8/0	8/0	6/2	6/2	6/2	4/4	4/4	4/4	2/6	2/6	2/6	0/8	0/8	0/8
Organ	Needles	Needles	Needles	Needles	Needles	Needles	Needles	Needles	Needles	Needles	Needles	Needles	Needles	Needles	Needles	Roots	Roots	Roots	Roots	Roots	Roots	Roots	Roots	Roots	Roots	Roots	Roots	Roots	Roots	Roots	Stem	Stem	Stem	Stem	Stem	Stem	Stem	Stem	Stem	Stem	Stem	Stem	Stem	Stem	Stem
Acetylcysteine	0	0	0	0	0	0	0	0	0	0	0	0	0	0	0	0	0	0	0	0	0	0	0	2.9612	0.158069	6.12507	0	1.54024	0	0.77012	0	0	0.579827	0	0	0	1.68673	0	0	0	0	0	0	0	0
Acetate	0.0688602	11.9017	0.868681	0	8.59142	17.1828	40.016	20.2299	9.04809	0.54458	11.8634	6.41449	0	2.73735	1.36868	3.07846	0.285168	0.874452	2.33302	20.5788	0.914505	1.26487	0	2.87346	1.3752	2.15602	2.01372	0.41468	2.25507	1.33487	2.20256	2.95761	0	0.602413	0.909704	3.55227	0.213158	0	0	0.998368	0.890563	2.43544	1.79224	0	1.45004
trans-Aconitate	0	0	0.175688	0.542698	0.271349	0	0	0	0	1.81527	0	0	1.4141	0	0.707051	0.662724	0.145586	0	1.20186	6.19517	0.795222	0	0	0	0	3.28304	0	0	0	0	0	0	1.13066	0	0	0	1.57552	0	0.229396	0	0	0	0	1.62799	0
cis-Aconitate	0.420812	0.649584	0.614909	1.34631	0.673154	0	1.26366	1.5097	0.51354	0.881701	0.175983	0.453454	0.811191	1.2191	1.01514	0.748237	0.129076	0.315774	0.339349	1.83162	0	0.606086	1.30904	0.59224	0.885187	0.637007	0.479457	0.66645	0.412692	0.539571	0.142101	0.536066	2.29032	0	0	0.441633	0.630206	1.22399	1.51019	0	0	0	0.100971	0.621205	0.0687976
L-Alanine	0	0.286257	0	0	0.211499	0.422998	0	0.905818	0.154877	0	0	0.680181	0	0.75539	0.377695	0.534455	0.133579	0.119023	0	2.58581	0	0.144934	0.530691	0.570305	0.790345	3.23404	0.141919	0.25177	0.574821	0.413295	0	0	0.565331	0	0	0	0	0.815994	0.353652	0	0	0	0	0	0
L-Arginine	25.6389	15.3148	28.2858	34.8788	34.6965	34.5143	6.23407	60.1362	5.29028	9.24057	0.662526	17.2879	15.7524	13.5895	14.671	50.3884	31.5636	30.6058	29.4668	44.0127	16.0767	21.0022	59.9681	11.5377	18.6047	60.2217	32.8716	7.98259	8.5781	8.28035	54.4483	104.182	35.094	46.2583	81.4527	107.605	29.8421	58.4031	23.1499	44.6906	71.9364	50.817	39.3535	36.0085	35.4678
L-Asparagine	0	0	0	0	0	0	0	0	0	1.10645	0	0	0	0.979764	0.489882	0.0151785	0	0	0.226233	1.77775	0	0	1.026	3.37796	2.54491	13.3772	0.118905	2.94719	1.66551	2.30635	0	0	4.76908	0	0	0	1.4643	0	3.02994	0	0	0	0	0	1.42887
Betaine	0.466719	1.24412	0.888202	0.636626	0.867067	1.09751	4.91425	2.08841	0.301603	0.363053	0.486542	0.973037	0.855039	0.276727	0.565883	0.491699	0.240142	0.230758	0.31107	0	0.0994027	0.210812	0.60145	0.285152	0.331945	0	0.249318	0.2962	0.280041	0.288121	0.592086	0.554551	0.0550835	0.0850466	0.17057	0.691252	0.139016	0.220998	0.0649956	0.199674	0	0	0.471199	0.353444	0.169348
D-beta-Hydroxybutyric acid	0	0	0.8394	0.396587	0.198293	0	0	0	0	1.06323	0	0	1.15101	0.231852	0.691433	1.02615	0.345204	0.35221	0.650419	0	0	0.34257	1.13214	0.350957	0.363559	2.20503	0.191783	0.1481	0.137073	0.142586	0.497352	0.757887	0.565331	0.0467756	0.159198	0.998475	0.417048	0.161499	0.0525699	0.0217826	0	0	0.0387056	0.203498	0
Caffeate	1.41546	2.27905	1.61048	1.80551	0.902756	0	5.5882	4.90651	1.80147	5.87801	1.26294	1.51151	2.25818	4.29301	3.27559	3.6343	1.65097	1.62745	2.5027	1.40065	0.35785	1.00136	2.44118	1.49157	2.54491	0.735008	2.58907	1.3329	1.19386	1.26338	1.43285	1.22001	2.40628	0	0	1.72813	1.7516	0	1.95943	0	0	0	0.833012	1.7458	0.328111
Carnitine	0	0.902811	0	0	0	0	3.4821	0	0.211937	0	0.641822	0	0	0	0	0	0	0	0	0	0	0	0	0	0	0	0	0	0	0	0	0	0	0	0	0	0	0	0	0	0	0	0	0	0
Choline	0	0	0.361137	0.281785	0.358108	0.43443	0	0	0.0815143	0.302545	0	0.462901	0.361747	0.291685	0.326716	1.56061	0.585346	0.947323	0.735256	1.93936	0.443999	0.895953	1.62745	0.811588	0.648083	2.74403	0.958914	0.19253	0.309519	0.251025	0.61577	1.4788	0.826253	0.609501	1.2281	1.3057	0.417048	1.01149	0.716863	0.871303	1.17179	1.06626	0.39547	0.535522	0.793818
L-Citrulline	0	0	0	0	0	0	0	0	0	0	0	0	0	0	0	1.32545	0.405239	0.680129	1.47051	7.16485	0.974147	2.62198	3.57332	0.438696	1.05906	14.0142	1.55344	0	0.987513	0.493756	0	2.77276	3.07308	0	0	3.57147	2.12231	0.203998	2.46601	0	0	0	2.32234	1.8529	0.444538
Creatine	0.665648	0.847762	0.546586	0.250476	0.702572	1.15467	1.17942	1.71099	0.489086	0	0.248447	1.28479	0.142507	0.025429	0.0839677	0.534455	0.285168	0.218613	0.381768	0	0.271701	0.461152	0.265346	0	0.237104	1.32302	0.498635	0	0	0	0	0.369701	0	0.233878	0	0.576044	0	0	0	0	0.843691	0.327148	0.504856	0	0.89966
L-Cysteine	0	0	0	0	0.148621	0.297242	0	0	0	0	0	0	0	0	0	1.26131	0.615363	0.825871	0.848372	1.50839	0.50364	0.632437	2.01663	0	1.26455	1.42102	1.20823	0	0	0	1.11312	1.36789	0	0.552803	1.12576	0.652849	0	0.909493	0	0.635325	0.913999	1.32071	1.68285	0	0
D-Fructose	18.4622	0.154139	5.44634	5.93836	6.46749	6.99661	0	0	4.49144	0	0	5.04468	6.61011	0	3.30505	21.763	8.17983	9.81329	6.70214	8.78098	3.37307	9.13082	24.5533	2.85152	10.7645	6.66408	9.53161	1.3329	3.49314	2.41302	5.45904	31.4431	4.0298	4.89727	10.0863	16.398	1.65892	8.33844	2.37043	4.99184	6.50345	6.32486	9.88676	6.0621	0
D-Fucose	0	0	0	0	0	0	0	0	0	0.0803904	0	1.36981	0	1.65288	0.826442	0	0	0	0	4.95614	0	0	0	0.1009	1.1381	0.186202	0	0	0.142968	0.0714841	0	0	0.63781	0	0	0	0.342906	0	0.841119	0	0	0	0	0.803282	0
Fumarate	0.298394	0.363327	0.692993	0.709681	0.354841	0	1.37599	0.679363	0.236392	1.18425	0	0	0.964659	1.22657	1.09562	1.68888	0.675399	0	1.25842	2.96291	0.284954	0	0	0.767718	0.86938	1.27401	0.118905	0.26658	0.751689	0.509134	0	0	1.02919	0	0	0	1.07506	0	0.908026	0	0	0	0.260842	1.14602	0
GABA	0	0	1.6788	0	0	0	0	0	0	0.89899	0	0	0	0	0	1.75301	0.270159	0.655839	0.862512	1.93936	0.397611	1.44934	3.07801	1.93026	1.42262	6.71308	1.5918	1.46619	1.45916	1.46268	0.521036	2.8467	3.6819	1.32531	2.36523	3.14904	1.44577	0.178499	2.20794	0	2.67169	2.35062	2.31392	1.78864	1.6088
D-Glucuronate	0	0	6.25646	0	0	0	21.5946	0	0	0	0	0	0	0	0	0.555833	0	0	0	0.969679	0.881371	0	9.65858	1.75478	3.03493	0	0	0.0005924	1.17912	0.589856	0	0	0	0	0	0	1.31602	0	0	0	4.32392	5.85232	6.73982	0	0
D-Glycerate	0	0	0	0	1.49764	2.99528	0	0	0	0	0	0	0	0	0	4.40391	1.90613	2.53834	2.5734	17.0233	1.71635	1.02771	20.3078	4.71598	7.61893	18.5222	2.55071	2.32517	5.04074	3.68295	0	7.80069	6.04469	0	1.0689	2.95702	6.12597	1.41099	4.78864	1.08005	0.820255	3.91366	4.28286	9.02889	0.232853
L-Glutamine	1.7215	0	13.3816	20.5077	10.2539	0	0	0	0	19.3542	0	16.2488	17.5941	14.5394	16.0667	0	0	0.643694	0	1.07742	0	0.144934	13.7272	10.77	5.89598	11.3191	1.24659	8.78234	11.0542	9.91829	0	0	11.1472	0	0	0	8.69314	0	4.10046	0	0	0	6.41167	11.8243	0
L-Glutamate	14.935	26.4348	12.0737	16.7401	10.1364	3.5326	65.7667	54.4246	20.3786	18.4552	24.1718	20.1598	15.7415	17.8751	16.8083	4.12599	1.77105	2.57478	2.48856	1.18516	1.5308	2.6088	6.54519	0	1.12229	0	2.56989	0	0	0	5.26957	5.74885	0	2.275	4.66224	7.37336	0	4.58147	0	3.73027	0	0	1.92687	0	0
D-Glucose 1-phosphate	0	0	6.32478	7.8065	3.90325	0	0	0	0	0	0	3.13639	5.56872	1.06951	3.31911	4.06186	0.675399	0	1.41395	12.552	0	0	20.4847	6.16368	8.4725	5.73307	0	3.65807	6.36725	5.01266	0	4.62126	8.62492	0.0318925	2.297	0	5.54211	0.0382497	3.24978	0	0	0	8.84339	8.54692	0
D-Glucose 6-phosphate	0	0	0	0	0	0	0	0	0	0	0	0	0	0	0	0	0	0	0	0	0	0	0	0.241283	0	0	0	0	0	0	0	0	0	0	0	0	0	0	0	0	0	0	0	0	0.518628
D-Glucose	30.4821	9.03912	26.5289	30.2867	21.071	11.8554	30.9457	22.2932	10.8333	0	5.69358	18.9695	22.4722	0	11.2361	26.8938	7.36935	9.58254	9.04931	6.57227	4.42673	10.7251	20.8031	1.20641	8.15636	9.26111	9.70421	0.7405	2.72671	1.73361	9.61548	36.9886	0.0884236	4.84057	8.14185	18.8174	3.31785	8.21944	0.583049	4.80124	6.77297	3.48958	14.1696	7.47588	7.93818
Glycine	9.08954	15.7331	6.98849	5.53134	10.9627	16.394	43.0769	29.3384	12.1456	2.16103	15.528	7.39697	9.71237	2.57281	6.14259	5.28042	3.15186	4.34797	3.05414	10.1278	1.93504	4.08449	10.0831	2.50057	2.57653	9.31011	5.92609	1.88087	2.72671	2.30379	10.0536	17.0062	6.16066	6.78247	13.3499	17.8766	4.08707	11.3559	4.49234	8.84917	11.8703	11.5592	4.82979	4.6162	8.76375
Glycerol	0	0	0	0	0	0	0	0	0	0	0	0	0	0	0	0.577212	0.555328	0.680129	0.438326	0.592582	0.218686	0.737844	2.01663	0.482566	0.66389	1.56802	0.594527	0.39987	0.412692	0.406281	0	1.42335	0	0.170093	0.35251	0.188174	0.0528261	0	0	0	0	0.448314	0	0	0
Glycerophosphocholine	0.589137	2.90661	1.13221	1.28369	1.5107	1.73772	10.4463	4.07618	1.30423	0.423562	2.48447	1.33202	0.833115	0.25429	0.543702	0	0	0	0	0	0	0	0	0	0	0	0	0	0	0	0.828921	1.70062	0.608818	0.566977	1.21673	1.72813	0.435584	0.968993	0.363211	1.00744	0.902281	0.920861	0.84984	0.846124	0.529212
Glutathione	0.290743	1.07897	0	0	1.05178	2.10356	1.82529	1.35873	0.709175	1.02001	0.0621118	0.0491242	0.120582	0.84514	0.482861	0.164612	0.0180106	0.0303629	0	1.02355	0.0212059	0	0	0	0.379366	0.308704	0.383566	0.35544	0	0.17772	0	0	0	0.25514	0.363882	0	0	0	0.124256	0.544564	0.785101	0.739112	0	0	0.941997
Guanidinoacetate	0	0	2.00089	0	0	0	0	0	0	2.82663	0	0	0.515216	0	0.257608	0	2.13126	2.24686	0.00424186	0	0	0	7.57119	3.027	4.8053	22.2463	0	2.71023	2.90358	2.80691	0	0	5.04449	0	0	0	2.82666	5.66096	4.44455	6.19896	0	0	1.43042	4.99106	0
L-Histidine	0	0	2.59628	0.0281785	0.0140893	0	10.7833	3.82456	2.73073	1.28798	0	1.247	0	0.59085	0.295425	0.940641	0	0	0.961489	0	0.178925	0	0	0	0.584856	0	0	0	0	0	0	0	0	0	0	0	0	0	0	0	0	0	0	0	0.116427
L-Isoleucine	1.21653	1.69552	1.3567	2.94309	2.18607	1.42905	2.52733	4.78071	1.24717	0.985431	0.890269	2.36174	2.3678	1.04708	1.70744	1.51785	0.480284	0.582968	1.04633	0.646453	0.443999	1.00136	1.13214	0	0.600662	3.28304	0.767131	0	0.0795906	0.0397953	1.29075	1.55274	0	0.595326	1.08027	1.70893	0	0	0	0	1.03118	0.666413	0.462784	0.653336	0.97375
myo-Inositol	6.23567	10.5365	5.74891	5.75051	8.13414	10.5178	0	12.4298	0	2.95629	0	4.92187	0.0263089	2.08667	1.05649	4.0191	2.44644	3.21847	1.23014	9.3197	0.58979	3.10948	6.50981	3.13668	2.22877	10.5351	3.56716	2.85833	2.72671	2.79252	5.44719	17.1911	13.249	4.50038	9.57464	14.1707	6.30206	7.65844	7.64654	5.98113	6.30425	5.71903	5.10746	5.11959	0
Isocitrate	0	0	0	0	0	0	0	0	0	0	0	0	0	0	0	0	0	0	0	9.80454	0	0	0	0	0	3.43004	0	0	2.32876	1.16438	0	0	3.26153	0	0	0	2.51156	0	1.86384	0	0	0	0	13.6451	0
L-Lactate	0	0	0	0	0	0	0	0	0	0	0	0.170045	0	0	0	1.77439	0.855505	0.862307	1.17358	2.15484	0.25182	0.711492	1.91049	0.943196	0.758732	3.67504	0.901379	0.5924	0.663255	0.627828	0	1.05365	1.69599	0.113395	0.272911	0.883267	0.732151	0.263498	0.965375	0.172445	0.00433564	0.193866	0.479613	0.910387	0
beta-Lactose	0	0	0	0	0	0	0	0	0	0	0	0	0	0	0	0	0	0	0	6.35679	0	0	0	0	0	0.372404	0	0	0	0	0	0	2.97161	0	0	0	0	0	0.372769	0	0	0	0	0	0
L-Leucine	0.0191278	0.858772	0.409939	0	0.548754	1.09751	3.20128	1.05679	0.423875	0	0.507246	0.330644	0.48233	0.329081	0.405705	0.876507	0.39023	0.449371	0.494884	1.93936	0.132537	0.553383	1.34442	0.329022	0.790345	3.08704	0.55617	0.34063	0.486387	0.413509	0.0947338	0.720917	1.05818	0.12757	0.125084	0.864065	0.648742	0.807494	0.78377	0.726086	0.386692	0.339265	0.765698	0.813993	0.359864
Hydroxypyruvate	0	0	0	0	1.2347	2.46939	0	0	0	1.61645	0	0	0	0	0	0	0	0	0	0	0	0	0	0	0	0	0	0	0	0	0	0	0	0	0	0	0	0	0	0	0	0	0	0	0
L-Malate	0	0	0	0	0	0	0	0	0	0	0	0	0	5.31765	2.65882	12.2283	0	0	11.9621	40.4572	6.16297	8.02405	29.7187	16.3853	21.9874	64.3377	25.9099	25.9619	27.6356	26.7988	0	0	19.7576	1.48123	2.96791	0	14.0499	4.25847	18.1223	4.12961	17.284	17.5812	18.4609	22.5562	12.0872
Maltose	0	0	0	2.16035	1.08018	0	0	0	0	0	0	0	2.2801	0	1.14005	2.11644	1.29076	1.34811	0.424186	6.78776	0	1.00136	8.06651	3.4657	3.03493	3.33204	1.28494	1.96973	3.00676	2.48824	0	6.10007	5.75478	0	0	2.72661	4.79142	0	5.83049	0	0.562461	0	1.76699	3.19171	0.306943
D-Mannose	0	0	5.34873	8.05697	9.25879	10.4606	0	0	0	3.2329	0	10.4389	10.3043	0.50858	5.40645	5.83625	2.7166	2.96342	3.1814	7.91905	0	0	17.2298	8.29135	8.15636	12.6911	4.29593	5.93881	8.12119	7.03	0	0	5.21844	0	0	0	8.63753	2.73698	7.24509	2.63206	0	0	6.61361	11.8029	0
L-Methionine	0	0	0.566107	1.60722	1.40953	1.21183	0	0	0	5.24699	0	2.08778	1.88547	4.13595	3.01071	1.34683	0.690408	0.667984	0.678698	2.31646	0.271701	1.08041	2.90111	2.08381	1.18552	6.32107	0.632883	1.58467	1.4002	1.49244	0.0828921	1.05365	3.334	0.30475	0.625422	0.844864	2.30767	0.416497	1.89252	0.444727	0.714794	1.00568	0.90874	3.42734	0.222269
L-Ornithine	0	0	0.683232	0.323531	0.161766	0	0	0	0	2.76612	0	0	0	0.306644	0.153322	6.67	3.94733	4.42084	3.23795	29.7368	2.60435	3.66287	20.4847	13.5118	7.76119	58.6047	4.64114	9.6117	11.4817	10.5467	0	8.20736	15.2494	3.31682	6.3793	8.00701	8.619	4.72596	10.6	2.10565	0	0	3.43302	11.8564	0
2-Oxoglutarate	2.55548	1.90471	1.88377	5.22868	3.18596	1.14324	4.63343	4.57941	1.9645	0	1.18012	1.89884	3.88056	0	1.94028	2.95019	1.48588	0	2.71479	9.96615	1.1597	0	0	0	0	10.5841	0	0	0	0	0	0	0	0	0	0	1.95549	0.169999	0.114698	0	0	0	0	1.09246	0
Phosphatidylcholine	0	0	0	0.101234	0.050617	0	0	0	0	0	0.0362319	0.198386	0	0.134624	0.067312	0.0662724	0.0975576	0.116594	0.0183814	0.490227	0	0.329395	0	0.350957	0.237104	1.07801	0	0.102189	0.176868	0.139529	0	0	0.420374	0	0	0	0.231693	0.203998	0.200722	0.0880379	0	0	0	0.289182	0
Phosphocreatine	0.229534	0.220198	0.224491	1.84726	1.74104	1.63483	0	1.13227	0.0896658	0	0	0	0.416557	0.104708	0.260633	0.534455	0.360213	0.667984	0.212093	0	0	0.59291	0	0	0	1.02901	1.1507	0	0	0	1.00655	2.49548	0	0.758332	1.35319	2.57299	0	0.603495	0	0.680705	2.12095	1.61151	0.0045437	0	1.87341
4-Coumarate	0.956391	1.68451	1.29814	1.56547	0.782737	0	4.09989	3.62327	1.32868	5.73106	1.0559	1.72879	1.95124	5.52706	3.73915	1.83853	0.915541	1.19023	1.08874	0.263968	0.278328	0.59291	1.73359	0.899327	1.39101	0.637007	1.84111	0.858981	0.88434	0.87166	0.817079	0.499096	1.88444	0	0	0.902468	1.64966	0	1.66312	0	0	0	0.57217	1.36022	0.062447
Phosphoethanolamine	0	0	0	0	0	0	0	0	0	0	0	0	0	0	0	0	0	0	0	0	0	0	0	0	0	0	0	0	0	0	0	0	0	0	0	0	0	0	0	0	0	0	0	0	0
L-Phenylalanine	0	0	0	0	0	0	0	0	0	0.0786616	0	0	0	0	0	1.1758	0.375222	0	0.848372	0	0	0	0	0.0723848	0.821959	0	0	0.0962651	0.206346	0.151306	0	0	0	0	0	0	0	0	0	0	0	0	0	0	0
O-Phospho-L-serine	0	0	1.84473	0	0	0	0	0	0	19.6222	0	0	3.464	11.0466	7.25533	5.17353	1.03561	0.218613	0.537303	5.11775	0	0	25.6147	19.3904	12.7562	9.99611	0	14.6175	14.8569	14.7372	0	0	20.4244	0	0	0	12.9285	0	11.2022	0	0	0	7.74953	16.1728	0
Oxidized glutathione	0	0	0	0	0	0	0	0	0	1.68561	0	1.89884	0	2.42323	1.21162	0	0	0	0	3.50162	0	0	0	1.66704	0	12.2501	0	2.35479	1.35599	1.85539	0	0	1.08718	0	0	0	0	0.467496	1.91163	0	0	0	0	4.40199	0
D-Pinitol	17.9878	24.5741	13.6158	16.02	19.6882	23.3563	63.4359	41.2902	16.474	5.32478	20.7039	13.8492	16.4431	5.95337	11.1982	12.7414	6.78401	7.11707	6.84354	16.4845	2.73026	6.66694	16.3807	6.22948	5.57984	13.7692	9.78092	5.3316	5.37973	5.35567	15.8916	31.2028	12.6692	10.3544	20.4001	28.1109	7.61808	14.6199	7.84726	13.1694	15.5028	18.2476	9.36507	7.77577	12.8704
Pyruvate	0	0	0	0	0	0	0	0	0	1.30526	0	0	0	0.471184	0.235592	0	0.405239	0.692275	0	0	0	1.39663	0	0	0	0	0	0	0	0	0	0	0	0	0	0	0	0.509996	0	0.499184	0	0	0	0	0
D-Ribose	0	0	0.117126	0.427896	0.213948	0	0	0	0	0	0	0	0	0	0	0	0	0	0	0	0	0	0	0	0	0	0	0	0	0	0	0	0	0	0	0	0	0	0	0.199674	0	0	0	0	0
Salicylic acid	1.48432	2.49925	1.87401	2.29603	1.14801	0	6.85186	5.10781	2.07046	10.3557	1.294	1.49262	3.48593	7.22482	5.35537	5.38731	3.40701	2.69623	4.94884	12.2826	0.543402	0	0	0	2.00748	0	3.20277	1.31809	0	0.659045	1.25522	0	5.16046	0	0	0.345626	3.42906	0	2.55203	0	0	0	0.580584	2.10996	0
L-Serine	0	0	0	0	0	0	0	0	0	0	0	0	0	0	0	0	0	0	0	0	0	0	8.98637	0	0	0	0	0	0	0	0	0	0	0	0	0	0	0	0	0	0	0	0	0	0
Shikimate	122.9	167.923	101.763	119.498	138.735	157.972	416.195	283.848	109.433	11.3843	125.994	104.748	127.061	7.99517	67.5281	22.9388	13.4479	14.4527	14.3799	29.0904	5.31473	14.9282	38.882	12.3054	18.257	27.5873	25.066	12.0553	15.2401	13.6477	28.4438	53.9209	20.3084	19.9647	34.6939	57.1051	15.0508	28.9423	15.9144	29.942	41.1534	41.051	25.5373	23.1881	58.1286
Succinate	0.566184	0.594534	1.00533	1.49242	1.12348	0.754536	1.9657	1.20776	0.578752	1.19289	0.590062	1.34147	1.1839	0.157061	0.670481	1.19718	0.675399	0.971613	0.183814	0	0	1.64697	2.33504	0.614174	0.916801	2.05802	1.22741	0.23696	0	0.11848	0.840762	1.9779	0.463861	0.701634	1.20536	2.36178	0.472655	1.06249	0.344094	1.41587	0.820255	1.11473	0.740455	0.631915	0.62447
Sucrose	10.681	48.5646	1.36646	2.42127	23.3265	44.2318	109.237	74.2267	32.6791	1.79798	37.6398	1.51151	2.2801	1.19666	1.73838	24.2856	25.2449	26.525	24.3483	5.54872	9.82099	26.4701	4.13939	2.10574	1.91264	2.64603	34.9045	1.89568	1.68025	1.78796	35.2173	33.0143	3.89934	24.621	44.2912	56.2411	1.60332	28.8998	2.18882	29.8421	41.0596	43.5955	1.63237	2.18493	32.4619
Taurine	0	2.74146	0	0	0	0	2.92047	4.57941	3.29318	0	3.37474	0	0	0	0	0	0	0	0	0	0	0	0	0	0	0	0	0	0	0	0	0	0	0	0	0	0	0	0	0	0	0	0	0	0
Hydroxyproline	0	0	1.14197	0.103321	0.0516606	0	0	0	0	10.373	0	7.3025	4.71368	5.42983	5.07176	0	0	0	0	0	0	0	0	1.55737	0	0.259703	0	1.28847	0.0265302	0.6575	0	0	3.10207	0	0	0	0.797025	0	1.91163	0	0	0	0	0.781862	0
L-Tryptophan	0	0	3.54305	3.96587	1.98293	0	3.79099	0	1.11675	4.01088	0	1.63432	7.6515	1.98196	4.81673	7.90994	2.79165	2.259	5.18921	9.80454	0.550028	1.21217	7.57119	3.48763	6.48083	1.96002	2.70414	2.56213	3.02149	2.79181	3.20911	1.03516	5.50835	0	0	0	3.16957	0	4.24383	0	0	0	1.24531	3.53444	0
Quinate	216.833	359.022	171.901	232.723	274.448	316.174	889.086	712.401	271.899	73.769	358.986	217.79	253.969	76.4963	165.232	50.2602	31.3985	33.9579	31.8988	92.9276	14.0555	40.0939	70.5819	22.8561	35.202	86.339	71.7076	30.3161	30.0676	30.1918	64.3598	102.5	40.6024	45.2164	76.2219	121.987	23.4474	68.6115	42.1611	82.6558	120.238	113.254	67.9283	46.2905	139.723
L-Valine	0	0	0	0	0	0	0	0	0	1.14103	0	0	0	0.531017	0.265508	0.0662724	0	0	0.226233	0.700324	0	0	0	0.394826	0.41098	1.17601	0	0.23696	0.29478	0.26587	0	0	1.05818	0	0	0	0.546796	0.518496	0.506583	0.263206	0	0	0	0.50339	0
GPC+Cho	0.589137	2.90661	1.49335	1.56547	1.86881	2.17215	10.4463	4.07618	1.37759	0.726107	2.48447	1.79492	1.19486	0.553454	0.874158	2.13782	1.14067	1.62745	1.18772	2.53194	0.662685	1.6338	3.64408	1.29415	1.31197	4.31205	1.55344	0.5924	0.722211	0.657306	1.44469	3.17943	1.43507	1.18357	2.43346	3.03383	0.8619	1.97199	1.08007	1.87875	2.07407	1.97501	1.24531	1.38165	1.32303
Ins+Gly	15.3252	26.2806	12.7374	11.2818	19.1025	26.9232	43.0769	41.7431	12.1456	5.11732	15.528	12.3188	9.74525	4.65201	7.19863	9.29952	5.5833	7.55429	4.28428	19.4475	2.52483	7.19398	16.5929	5.63724	4.8053	19.8452	9.49325	4.7392	5.45343	5.09632	15.5008	34.1973	19.4097	11.2828	22.9246	32.0472	10.3891	19.0144	12.1389	14.8303	18.1745	17.2783	9.93724	9.73578	8.76375
Cr+PCr	0.895182	1.06796	0.771077	2.10817	2.44883	2.7895	1.17942	2.84326	0.586903	0	0.248447	1.28479	0.570026	0.127145	0.348585	1.06891	0.645381	0.886597	0.593861	0	0.271701	1.04089	0.265346	0	0.237104	2.30303	1.64933	0	0	0	1.00655	2.86518	0	0.985123	1.35319	3.14904	0	0.603495	0	0.680705	2.95292	1.92654	0.504856	0	2.77307
Glu+Gln	16.6565	26.4348	25.4553	37.2478	20.3902	3.5326	65.7667	54.4246	20.3786	37.8094	24.1718	36.4086	33.3246	32.4145	32.8695	4.12599	1.77105	3.21847	2.48856	2.20871	1.5308	2.75374	20.2724	10.77	7.01827	11.3191	3.7973	8.78234	11.0542	9.91829	5.26957	5.74885	11.1472	2.275	4.66224	7.37336	8.69314	4.58147	4.10046	3.73027	0	0	8.33853	11.8243	0
